# Supplementary material for: Longitudinal single-cell analysis of SARS-CoV-2–reactive B cells uncovers persistence of early-formed, antigen-specific clones
Source: JCI Insight. 2023 Jan 10;8(1):e165299. doi: 10.1172/jci.insight.165299 (PMC9870078; doi:10.1172/jci.insight.165299)
Supplement: Supplemental table 1 [file jciinsight-8-165299-s212.xlsx]

## Sheet: Sheet1
mAb name	Patient	Clonal family	Sampling time	Cell type	Isotype	HC SHM (%, nt)	VH Gene	LC SHM (%, nt)	VK/L gene
mAb1_PT1_1390	PT1	PT1_1390	3D	MBC	IgM	4.41176	IGHV4-34*01	2.12121	IGLV2-8*01
mAb2_PT1_1390	PT1	PT1_1390	12M	MBC	IgM	5.02959	IGHV4-34*01	2.43902	IGLV2-8*01
mAb3_PT1_2486	PT1	PT1_2486	3D	MBC	IgM	3.53982	IGHV3-15*01	1.85759	IGLV3-25*03
mAb4_PT1_2486	PT1	PT1_2486	12M	MBC	IgM	4.12979	IGHV3-15*01	2.16718	IGLV3-25*03
mAb5_PT1_758	PT1	PT1_758	ADM, 3M	MBC	IgM	2.93255	IGHV3-49*04	2.2293	IGKV1-9*01
mAb6_PT2_648	PT2	PT2_648	ADM	MBC	IgM	1.19403	IGHV3-53*01	0.940439	IGKV1-12*01
mAb7_PT2_648	PT2	PT2_648	12M	MBC	IgG1	2.68657	IGHV3-53*01	5.01567	IGKV1-12*01
mAb8_PT3_461	PT3	PT3_461	ADM, 3M, 6M	Naive B	IgG1	10.951	IGHV3-15*01	2.80374	IGKV1-12*01
mAb9_PT3_461	PT3	PT3_461	ADM	Plasmablast	IgG2	10.0865	IGHV3-15*01	4.04984	IGKV1-12*01
mAb10_PT4_2382	PT4	PT4_2382	3M	MBC	IgM	8.48485	IGHV3-53*02	5.66038	IGKV1-39*01
mAb11_PT4_2382	PT4	PT4_2382	7D	MBC	IgM	10.1227	IGHV3-53*02	4.36137	IGKV1-39*01
mAb12_PT4_2382	PT4	PT4_2382	9M	MBC	IgM	4.54546	IGHV3-53*02	3.47003	IGKV1-39*01
mAb13_PT4_2382	PT4	PT4_2382	12M	MBC	IgM	6.79012	IGHV3-53*02	5.41401	IGKV1-39*01
mAb14_PT4_2382	PT4	PT4_2382	12M	MBC	IgM	9.09091	IGHV3-53*02	5.46624	IGKV1-39*01
mAb15_PT4_2382	PT4	PT4_2382	12M	MBC	IgM	6.48148	IGHV3-53*02	6.54206	IGKV1-39*01
mAb16_PT4_2382	PT4	PT4_2382	10D	MBC	IgM	2.42424	IGHV3-53*02	3.73832	IGKV1-39*01
mAb17_PT4_266	PT4	PT4_266	7D, 9M	MBC	IgM	2.40964	IGHV3-23*04	1.49254	IGKV4-1*01
mAb18_PT4_4032	PT4	PT4_4032	7D, 10D, 3M	Plasmablast	IgA1	5.64972	IGHV1-69*01	1.48809	IGKV2-28*01
mAb19_PT4_4909	PT4	PT4_4909	ADM, 3M, 9M	MBC	IgM	2.04678	IGHV4-39*07	0.591716	IGKV4-1*01
mAb20_PT4_5926	PT4	PT4_5926	7D	MBC	IgM	1.74927	IGHV4-61*01	1.80723	IGLV2-14*03
mAb21_PT4_5926	PT4	PT4_5926	9M	MBC	IgM	2.64706	IGHV4-61*01	1.82371	IGLV2-14*03
mAb22_PT5_323	PT5	PT5_323	ADM	Plasmablast	IgA1	7.18391	IGHV4-39*01	7.86885	IGLV3-1*01
mAb23_PT5_323	PT5	PT5_323	ADM	Plasmablast	IgA1	8.33333	IGHV4-39*01	6.16883	IGLV3-1*01
mAb24_PT5_323	PT5	PT5_323	3M	MBC	IgA1	11.2069	IGHV4-39*01	14.6104	IGLV3-1*01
mAb25_PT5_323	PT5	PT5_323	9M	MBC	IgA1	9.2219	IGHV4-39*01	11.1475	IGLV3-1*01
mAb26_PT5_323	PT5	PT5_323	9M	MBC	IgA1	7.49279	IGHV4-39*01	8.28026	IGLV3-1*01
mAb27_PT6_199	PT6	PT6_199	3M	MBC	IgM	3.77907	IGHV2-70*15	3.37423	IGLV2-14*01
mAb28_PT6_199	PT6	PT6_199	3D	Plasmablast	IgA1	5.53936	IGHV2-70*17	4.60123	IGLV2-14*03
mAb29_PT6_37	PT6	PT6_37	ADM	Plasmablast	IgM	7.58018	IGHV4-39*01	2.43161	IGLV1-47*01
mAb30_PT6_37	PT6	PT6_37	3M	MBC	IgM	5.24781	IGHV4-39*01	1.84615	IGLV1-47*01
